# Supplementary material for: STAT1-dependent expression of energy metabolic pathways links tumour growth and radioresistance to the Warburg effect
Source: BMC Med. 2009 Nov 5;7:68. doi: 10.1186/1741-7015-7-68 (PMC2780454; doi:10.1186/1741-7015-7-68)
Supplement: Additional file 1 — Table S1 - Genes differentially expressed between untreated SCC61 Signal Transducer and Activator of Transcription 1 (STAT1) wild-type (WT) and knockdown (KD) tumours. Probe Set ID = Affymetrix probe set ID; GG = glycolysis/gluconeogenesis; OP = oxidative phosphorylation; CC = citrate cycle; expression values for duplicated SCC61 KD/control (C) and WT/C samples are log2-transformed signal intensities normalized to the mean signal intensity across each gene. [file 1741-7015-7-68-S1.xls]

## Sheet: Supplemental Table 1
Probe Set ID	GeneSymbol	Description	Energy Pathway	SCC61 KD/C 1	SCC61 KD/C 2	SCC61 WT/C 1	SCC61 WT/C 2
8048733	ACSL3	acyl-CoA synthetase long-chain family member 3	GG	-0.228837	-0.238837	0.201163	0.201163
7935230	ALDH18A1	aldehyde dehydrogenase 18 family, member A1		-0.292164	-0.292164	0.247836	0.237836
8097813	ARFIP1	ADP-ribosylation factor interacting protein 1		-0.269488	-0.279488	0.230512	0.230512
7999834	ARL6IP1	ADP-ribosylation factor-like 6 interacting protein 1		-0.26834	-0.29834	0.23166	0.24166
7955425	ATF1	activating transcription factor 1		-0.350211	-0.360211	0.279789	0.289789
8094911	ATP10D	ATPase, class V, type 10D		-0.238291	-0.258291	0.201709	0.221709
7964234	ATP5B	ATP synthase, H+ transporting, mitochondrial F1 complex, beta polypeptide	OP	-0.231699	-0.201699	0.188301	0.188301
7900922	ATP6V0B	ATPase, H+ transporting, lysosomal 21kDa, V0 subunit b	OP	-0.283659	-0.253659	0.226341	0.226341
7931187	BUB3	budding uninhibited by benzimidazoles 3 homolog (yeast)		-0.211689	-0.221689	0.198311	0.178311
8011850	C1QBP	complement component 1, q subcomponent binding protein		-0.149046	-0.139046	0.130954	0.130954
7903308	CCDC76	coiled-coil domain containing 76		-0.377782	-0.387782	0.302218	0.302218
7909708	CENPF	centromere protein F, 350/400ka (mitosin)		-0.367417	-0.367417	0.292583	0.292583
7903908	CEPT1	choline/ethanolamine phosphotransferase 1		-0.402838	-0.362838	0.297162	0.307162
8139758	CHCHD2	coiled-coil-helix-coiled-coil-helix domain containing 2		-0.20531	-0.20531	0.17469	0.18469
7996891	CIRH1A	cirrhosis, autosomal recessive 1A (cirhin)		-0.260421	-0.300421	0.229579	0.239579
8156290	CKS2	CDC28 protein kinase regulatory subunit 2		-0.37328	-0.34328	0.28672	0.28672
7951662	CRYAB	crystallin, alpha B		-0.413815	-0.413815	0.316185	0.326185
8135464	DLD	dihydrolipoamide dehydrogenase	CC, GG	-0.20598	-0.21598	0.18402	0.18402
8098732	DUX4	double homeobox, 4		0.261047	0.261047	-0.318953	-0.318953
7922823	EDEM3	ER degradation enhancer, mannosidase alpha-like 3		-0.401438	-0.451438	0.318562	0.338562
7944978	EI24	etoposide induced 2.4 mRNA		-0.16443	-0.18443	0.15557	0.15557
7967473	EIF2B1	eukaryotic translation initiation factor 2B, subunit 1 alpha, 26kDa		-0.168319	-0.158319	0.151681	0.141681
7955646	EIF4B	eukaryotic translation initiation factor 4B		-0.116887	-0.116887	0.113113	0.103113
7947481	ELF5	E74-like factor 5 (ets domain transcription factor)		-0.475344	-0.485344	0.344656	0.374656
8084657	FETUB	fetuin B		-0.598726	-0.658726	0.441274	0.431274
8131479	FLJ20323	hypothetical protein FLJ20323		-0.166636	-0.176636	0.153364	0.153364
8010949	GLOD4	glyoxalase domain containing 4		-0.18967	-0.20967	0.18033	0.17033
8158597	GPR107	G protein-coupled receptor 107		-0.266562	-0.276562	0.233438	0.223438
7941936	GSTP1	glutathione S-transferase pi 1		-0.114587	-0.124587	0.115413	0.105413
7945680	H19	H19, imprinted maternally expressed transcript (non-protein coding)		-0.39391	-0.43391	0.33609	0.30609
8035646	HAPLN4	hyaluronan and proteoglycan link protein 4		0.262022	0.252022	-0.317978	-0.307978
7982154	HERC2P2	hect domain and RLD 2 pseudogene 2		-0.202495	-0.202495	0.167505	0.187505
7919606	HIST2H2BF	histone cluster 2, H2bf		-0.368558	-0.378558	0.291442	0.301442
8119993	HSP90AB1	heat shock protein 90kDa alpha (cytosolic), class B member 1		-0.206685	-0.226685	0.193315	0.183315
7935027	IDE	insulin-degrading enzyme		-0.173863	-0.163863	0.146137	0.156137
7985134	IDH3A	isocitrate dehydrogenase 3 (NAD+) alpha	CC	-0.243853	-0.223853	0.196147	0.206147
8044548	IL1F6	interleukin 1 family, member 6 (epsilon)		-0.615172	-0.535172	0.404828	0.414828
7961900	ITPR2	inositol 1,4,5-triphosphate receptor, type 2		-0.348061	-0.338061	0.271939	0.281939
8043283	JMJD1A	jumonji domain containing 1A		-0.218154	-0.198154	0.181846	0.181846
7966202	KCTD10	potassium channel tetramerisation domain containing 10		-0.0769486	-0.0769486	0.0730514	0.0730514
8054479	MALL	mal, T-cell differentiation protein-like		-0.254076	-0.254076	0.225924	0.205924
8083656	MFSD1	major facilitator superfamily domain containing 1		-0.207484	-0.197484	0.182516	0.172516
8004144	MIS12	MIS12, MIND kinetochore complex component, homolog (yeast)		-0.536959	-0.546959	0.393041	0.393041
7949995	MRPL21	mitochondrial ribosomal protein L21		-0.186209	-0.196209	0.163791	0.173791
7927529	MSMB	microseminoprotein, beta-		-0.344003	-0.324003	0.275997	0.265997
8154635	MTAP	methylthioadenosine phosphorylase		-0.22961	-0.24961	0.20039	0.21039
7947156	MUC15	mucin 15, cell surface associated		-0.368558	-0.378558	0.291442	0.301442
8000323	NDUFAB1	NADH dehydrogenase (ubiquinone) 1, alpha/beta subcomplex, 1, 8kDa	OP	-0.250367	-0.240367	0.209633	0.209633
7945902	NUP98	nucleoporin 98kDa		-0.213147	-0.203147	0.176853	0.186853
8050240	ODC1	ornithine decarboxylase 1		-0.168319	-0.158319	0.151681	0.141681
7956593	OS9	amplified in osteosarcoma		-0.114189	-0.114189	0.105811	0.105811
8050278	PDIA6	protein disulfide isomerase family A, member 6		-0.207484	-0.197484	0.182516	0.172516
8023605	PIGN	phosphatidylinositol glycan anchor biosynthesis, class N		-0.362177	-0.342177	0.277823	0.287823
7931081	PLEKHA1	pleckstrin homology domain containing, family A (phosphoinositide binding specific) member 1		-0.1561	-0.1761	0.1439	0.1539
8042381	PNO1	partner of NOB1 homolog (S. cerevisiae)		-0.21667	-0.21667	0.19333	0.18333
7907024	POGK	pogo transposable element with KRAB domain		-0.182206	-0.172206	0.157794	0.157794
8150599	PRKDC	protein kinase, DNA-activated, catalytic polypeptide		-0.147283	-0.157283	0.142717	0.132717
8021301	RAB27B	RAB27B, member RAS oncogene family		-0.307003	-0.337003	0.272997	0.252997
7950899	RAB38	RAB38, member RAS oncogene family		-0.201838	-0.191838	0.168162	0.178162
7907611	RASAL2	RAS protein activator like 2		-0.180597	-0.190597	0.159403	0.169403
7975284	RDH12	retinol dehydrogenase 12 (all-trans/9-cis/11-cis)		-0.14453	-0.15453	0.13547	0.13547
8045697	RIF1	RAP1 interacting factor homolog (yeast)		-0.196209	-0.186209	0.173791	0.163791
8088919	ROBO1	roundabout, axon guidance receptor, homolog 1 (Drosophila)		-0.292164	-0.292164	0.247836	0.237836
8038086	RPL18	ribosomal protein L18		-0.1761	-0.1561	0.1439	0.1539
7920146	RPTN	repetin		-0.859768	-0.809768	0.510232	0.540232
7942032	SAPS3	SAPS domain family, member 3		-0.162793	-0.152793	0.147207	0.137207
8098195	SC4MOL	sterol-C4-methyl oxidase-like		-0.47792	-0.52792	0.37208	0.37208
7953383	SCARNA10	small Cajal body-specific RNA 10		-0.214525	-0.224525	0.185475	0.195475
7951077	SESN3	sestrin 3		-0.262457	-0.292457	0.237543	0.227543
8091260	SLC9A9	solute carrier family 9 (sodium/hydrogen exchanger), member 9		-0.334155	-0.364155	0.275845	0.285845
8066260	SNORA71C	small nucleolar RNA, H/ACA box 71C		-0.0981256	-0.0981256	0.0918744	0.0918744
7920210	SPRR2B	small proline-rich protein 2B		-0.234614	-0.244614	0.215386	0.195386
8148280	SQLE	squalene epoxidase		-0.358089	-0.328089	0.281911	0.271911
8073522	SREBF2	sterol regulatory element binding transcription factor 2		-0.215245	-0.235245	0.194755	0.194755
7952557	SRPR	signal recognition particle receptor (docking protein)		-0.146316	-0.136316	0.123684	0.133684
8163896	STOM	stomatin		-0.185588	-0.185588	0.164412	0.164412
8164883	SURF4	surfeit 4		-0.195325	-0.215325	0.174675	0.184675
8081256	TBC1D23	TBC1 domain family, member 23		-0.239595	-0.239595	0.200405	0.210405
8060432	TGM3	transglutaminase 3 (E polypeptide, protein-glutamine-gamma-glutamyltransferase)		-0.871331	-0.841331	0.528669	0.538669
8120239	TMEM14A	transmembrane protein 14A		-0.130408	-0.130408	0.119592	0.119592
7910550	TSNAX	translin-associated factor X		-0.408278	-0.388278	0.301722	0.321722
8113157	TTC37	tetratricopeptide repeat domain 37		-0.266981	-0.246981	0.223019	0.213019
8161988	UBQLN1	ubiquilin 1		-0.251748	-0.221748	0.198252	0.208252
7906852	UHMK1	U2AF homology motif (UHM) kinase 1		-0.172206	-0.182206	0.157794	0.157794
7993872	UQCRC2	ubiquinol-cytochrome c reductase core protein II	OP	-0.217395	-0.227395	0.182605	0.202605
8097098	USP53	ubiquitin specific peptidase 53		-0.293337	-0.273337	0.226663	0.246663
8043197	VAMP8	vesicle-associated membrane protein 8 (endobrevin)		-0.206	-0.216	0.194	0.174
8040430	VSNL1	visinin-like 1		-0.312052	-0.302052	0.267948	0.237948
8091422	WWTR1	WW domain containing transcription regulator 1		-0.20531	-0.20531	0.17469	0.18469
8152656	ZHX1	zinc fingers and homeoboxes 1		-0.259871	-0.259871	0.220129	0.220129
8090237	ZNF148	zinc finger protein 148		-0.155032	-0.155032	0.144968	0.134968
7913582	ZNF436	zinc finger protein 436		-0.210981	-0.210981	0.189019	0.179019
