# Supplementary material for: STAT1-dependent expression of energy metabolic pathways links tumour growth and radioresistance to the Warburg effect
Source: BMC Med. 2009 Nov 5;7:68. doi: 10.1186/1741-7015-7-68 (PMC2780454; doi:10.1186/1741-7015-7-68)
Supplement: Additional file 2 — Table S2 - Proteins differentially expressed between untreated SCC61 Signal Transducer and Activator of Transcription 1 (STAT1) wild-type (WT) and knockdown (KD) tumours. UniProt ID = Universal Protein Resource ID; GG = glycolysis/gluconeogenesis; OP = oxidative phosphorylation; CC = citrate cycle; expression values for duplicated SCC61 KD/C and WT/control (C) samples are log2-transformed total ion currents (TIC) normalized to the mean TIC across each protein. [file 1741-7015-7-68-S2.xls]

## Sheet: Supplemental Table 2
UniProt ID	Gene Symbol	Description	Pathway	SCC61 KD/C 1	SCC61 KD/C 2	SCC61 WT/C 1	SCC61 WT/C 2
P68133	ACTA1	actin, alpha 1, skeletal muscle		0.958	0.857	-3.03	-3.03
P62736	ACTA2	actin, alpha 2, smooth muscle, aorta		0.592	0.629	-0.937	-1.238
P60709	ACTB	actin, beta		0.74	0.697	-1.793	-1.249
P12814	ACTN1	actinin, alpha 1		-0.423	-0.528	0.404	0.307
P35609	ACTN2	actinin, alpha 2		0.789	0.744	-3.65	-0.952
Q08043	ACTN3	actinin, alpha 3		0.793	0.817	-2.564	-1.571
O43707	ACTN4	actinin, alpha 4		-2.19	-2.19	0.398	1.166
P61158	ACTR3	ARP3 actin-related protein 3 homolog (yeast)		-0.094	0.568	0.036	-0.847
Q8NER5	ACVR1C	activin A receptor, type IC		0.298	1.238	-2.283	-2.283
P00568	AK1	adenylate kinase 1		0.358	1.301	-2.975	-2.975
Q99996	AKAP9	A kinase (PRKA) anchor protein (yotiao) 9		-0.175	-0.833	0.511	0.173
P02768	ALB	albumin		0.831	0.621	-2.024	-1.194
P00352	ALDH1A1	aldehyde dehydrogenase 1 family, member A1	GG	-1.052	-1.052	0.707	0.488
P05091	ALDH2	aldehyde dehydrogenase 2 family (mitochondrial)	GG	-0.79	0.101	0.253	0.211
P04075	ALDOA	aldolase A, fructose-bisphosphate	GG	0.294	0.973	-1.469	-1.152
P09972	ALDOC	aldolase C, fructose-bisphosphate	GG	1.326	0.13	-2.326	-2.326
Q01484	ANK2	ankyrin 2, neuronal		0.663	-0.38	-0.226	-0.335
P04083	ANXA1	annexin A1		-0.914	-1.085	0.616	0.551
P07355	ANXA2	annexin A2		-0.171	-0.115	-0.102	0.329
P08758	ANXA5	annexin A5		1.017	0.61	-1.601	-3.048
P08133	ANXA6	annexin A6		1.396	0.274	-4.778	-3.015
P13928	ANXA8L2	annexin A8-like 2		-2.245	-2.245	1.361	0.015
Q8NBQ7	AQP11	aquaporin 11		-0.436	1.255	-3.187	-0.388
P84077	ARF1	ADP-ribosylation factor 1		-3.565	1.365	-1.015	-0.244
Q86WG3	ATCAY	ataxia, cerebellar, Cayman type		0.679	0.841	-1.72	-1.72
O14983	ATP2A1	ATPase, Ca++ transporting, cardiac muscle, fast twitch 1		0.871	0.853	-2.451	-2.451
P25705	ATP5A1	ATP synthase, H+ transporting, mitochondrial F1 complex, alpha subunit 1, cardiac muscle	OP	0.721	-0.666	-0.645	0.113
P06576	ATP5B	ATP synthase, H+ transporting, mitochondrial F1 complex, beta polypeptide	OP	0.445	0.521	-1.641	-0.179
Q9BXC9	BBS2	Bardet-Biedl syndrome 2		0.607	0.833	-3.253	-0.759
P21810	BGN	biglycan		0.373	-2.384	0.385	0.272
Q9NSY1	BMP2K	BMP2 inducible kinase		1.282	0.301	-2.57	-2.57
P01024	C3	complement component 3		0.891	0.767	-2.171	-2.171
Q9NZT1	CALML5	calmodulin-like 5		0.785	0.187	-1.316	-0.441
P52907	CAPZA1	capping protein (actin filament) muscle Z-line, alpha 1		-0.215	-0.054	-0.122	0.329
P47756	CAPZB	capping protein (actin filament) muscle Z-line, beta		0.024	-2.855	0.877	0.012
P31415	CASQ1	calsequestrin 1 (fast-twitch, skeletal muscle)		0.537	1.071	-2.93	-1.656
P16152	CBR1	carbonyl reductase 1		-2.617	-2.617	0.4	1.235
O75828	CBR3	carbonyl reductase 3		-2.115	-2.115	0.703	0.934
P50991	CCT4	chaperonin containing TCP1, subunit 4 (delta)		-3.654	-3.654	0.553	1.247
P48643	CCT5	chaperonin containing TCP1, subunit 5 (epsilon)		-0.735	-3.991	0.586	0.876
P13688	CEACAM1	carcinoembryonic antigen-related cell adhesion molecule 1 (biliary glycoprotein)		-0.596	1.2	-2.185	-0.284
P23528	CFL1	cofilin 1 (non-muscle)		-2.167	-2.167	0.528	1.079
O14647	CHD2	chromodomain helicase DNA binding protein 2		-2.597	-2.597	0.216	1.327
P12277	CKB	creatine kinase, brain		0.95	0.748	-2.317	-2.411
P06732	CKM	creatine kinase, muscle		0.869	0.801	-2.958	-1.722
P78369	CLDN10	claudin 10		0.488	0.046	-1.471	0.268
Q00610	CLTC	clathrin, heavy chain (Hc)		0.933	0.128	-5.206	-0.042
Q99715	COL12A1	collagen, type XII, alpha 1		-2.543	-2.543	-0.883	1.639
P31146	CORO1A	coronin, actin binding protein, 1A		-2.86	-0.166	0.531	0.61
P04080	CSTB	cystatin B (stefin B)		-2.793	-0.557	0.718	0.614
Q8NI51	CTCFL	CCCTC-binding factor (zinc finger protein)-like		-2.525	0.795	-0.119	0.228
P07339	CTSD	cathepsin D		-3.229	-3.229	0.442	1.28
P39656	DDOST	dolichyl-diphosphooligosaccharide-protein glycosyltransferase		-2.831	0.591	-0.15	0.538
P17661	DES	desmin		0.591	0.772	-3.021	-0.592
Q9Y2E4	DIP2C	DIP2 disco-interacting protein 2 homolog C (Drosophila)		-1.45	-1.402	0.708	0.698
O00548	DLL1	delta-like 1 (Drosophila)		0.856	0.937	-2.856	-2.856
Q08554	DSC1	desmocollin 1		-2.918	0.244	0.628	0.187
Q02487	DSC2	desmocollin 2		-2.948	-0.12	-1.148	1.321
Q14574	DSC3	desmocollin 3		-3.691	-3.691	0.937	0.949
Q8TD84	DSCAML1	Down syndrome cell adhesion molecule like 1		0.156	0.177	0.149	-0.629
Q02413	DSG1	desmoglein 1		-0.487	-0.991	0.748	0.142
P32926	DSG3	desmoglein 3 (pemphigus vulgaris antigen)		-2.485	-2.485	0.211	1.314
P15924	DSP	desmoplakin		-1.983	-1.882	0.67	0.915
P68104	EEF1A1	eukaryotic translation elongation factor 1 alpha 1		-0.888	-0.212	0.446	0.304
P29692	EEF1D	eukaryotic translation elongation factor 1 delta (guanine nucleotide exchange protein)		-2.14	-2.14	0.751	0.898
P26641	EEF1G	eukaryotic translation elongation factor 1 gamma		-1.068	-1.068	0.668	0.543
P13639	EEF2	eukaryotic translation elongation factor 2		-0.738	-1.107	0.524	0.583
O00303	EIF3F	eukaryotic translation initiation factor 3, subunit F		0.212	0.228	-3.766	0.675
P60842	EIF4A1	eukaryotic translation initiation factor 4A, isoform 1		-0.947	-0.489	-0.655	1.093
P06733	ENO1	enolase 1, (alpha)	GG	0.431	0.341	-0.986	-0.183
Q05524	ENO1B	enolase alpha, lung-specific		-0.166	-0.357	-0.029	0.431
P09104	ENO2	enolase 2 (gamma, neuronal)	GG	0.936	0.68	-2.045	-2.045
P13929	ENO3	enolase 3 (beta, muscle)	GG	0.547	0.989	-1.633	-2.103
P58107	EPPK1	epiplakin 1		-0.598	-1.364	0.31	0.775
P34910	EVI2B	ecotropic viral integration site 2B		0.001	-0.059	0.005	0.051
O43909	EXTL3	exostoses (multiple)-like 3		-1.049	-0.985	1.533	-3.088
P15311	EZR	ezrin		-0.737	-1.215	0.624	0.514
P15090	FABP4	fatty acid binding protein 4, adipocyte		-0.425	0.155	0.068	0.129
Q01469	FABP5	fatty acid binding protein 5 (psoriasis-associated)		-1.286	-2.297	0.379	1.061
Q96TA1	FAM129B	family with sequence similarity 129, member B		0.817	0.999	-3.064	-3.064
P21333	FLNA	filamin A, alpha (actin binding protein 280)		-0.4	1.197	-0.342	-2.638
P02751	FN1	fibronectin 1		0.181	-2.762	0.868	-0.163
Q16658	FSCN1	fascin homolog 1, actin-bundling protein (Strongylocentrotus purpuratus)		-3.524	-0.31	0.087	1.032
P04406	GAPDH	glyceraldehyde-3-phosphate dehydrogenase	GG	-0.66	-1.739	0.632	0.602
P50395	GDI2	GDP dissociation inhibitor 2		0.941	0.544	-1.685	-1.685
P14136	GFAP	glial fibrillary acidic protein		-5.25	-5.25	0.04	1.546
Q92820	GGH	gamma-glutamyl hydrolase (conjugase, folylpolygammaglutamyl hydrolase)		-0.077	0.587	-0.799	-0.037
Q9P107	GMIP	GEM interacting protein		-2.017	-2.017	0.772	0.847
P06744	GPI	glucose phosphate isomerase	GG	-0.774	-0.33	0.317	0.459
Q8IZF3	GPR115	G protein-coupled receptor 115		0.949	-0.09	-0.033	-2.717
P09211	GSTP1	glutathione S-transferase pi 1		-3.602	-3.602	0.956	0.923
P0C0S5	H2AFZ	H2A histone family, member Z		-2.628	-2.628	1.256	0.366
P62807	H2B1C	histone cluster 1, H2bc		-0.146	-0.011	0.02	0.124
P55084	HADHB	hydroxyacyl-Coenzyme A dehydrogenase/3-ketoacyl-Coenzyme A thiolase/enoyl-Coenzyme A hydratase (trifunctional protein), beta subunit		0.455	-0.649	-0.629	0.428
P69905	HBA	hemoglobin, alpha		-0.249	0.011	0.037	0.17
P68871	HBB	hemoglobin, beta		0.205	0.135	-0.428	0.009
Q08623	HDHD1A	haloacid dehalogenase-like hydrolase domain containing 1A		-0.034	0.728	-0.536	-0.561
Q30201	HFE	hemochromatosis		0.705	0.723	-1.475	-1.475
P28001	HIST1H2AE	histone cluster 1, H2ae		-0.096	-0.169	-0.335	0.468
Q6FI13	HIST2H2AA3	histone cluster 2, H2aa3		-0.143	-0.014	-0.182	0.29
P22626	HNRNPA2B1	heterogeneous nuclear ribonucleoprotein A2/B1		-2.48	-2.48	1.35	0.127
P31943	HNRNPH1	heterogeneous nuclear ribonucleoprotein H1 (H)		0.194	0.297	-3.685	0.632
P14866	HNRNPL	heterogeneous nuclear ribonucleoprotein L		-3.333	-3.333	1.022	0.824
Q00056	HOXA4	homeobox A4		0.722	0.851	-1.87	-1.87
P02790	HPX	hemopexin		0.158	-0.358	0.338	-0.252
P07900	HSP90AA1	heat shock protein 90kDa alpha (cytosolic), class A member 1		-1.479	-0.519	1.106	-0.338
P08238	HSP90AB1	heat shock protein 90kDa alpha (cytosolic), class B member 1		-1.075	-0.456	0.37	0.589
P08107	HSPA1B	heat shock 70kDa protein 1B		-4.082	-1.058	0.368	1.118
P34931	HSPA1L	heat shock 70kDa protein 1-like		-0.185	-0.153	-0.155	0.404
P54652	HSPA2	heat shock 70kDa protein 2		-0.415	0.627	-0.146	-0.319
P11021	HSPA5	heat shock 70kDa protein 5 (glucose-regulated protein, 78kDa)		0.505	-0.005	-0.695	-0.05
P17066	HSPA6	heat shock 70kDa protein 6 (HSP70B')		-2.627	-2.627	0.386	1.245
P11142	HSPA8	heat shock 70kDa protein 8		-0.768	-1.488	0.756	0.452
P04792	HSPB1	heat shock 27kDa protein 1		-1.085	-0.495	0.605	0.376
P28566	HTR1E	5-hydroxytryptamine (serotonin) receptor 1E		0.941	0.677	-2.055	-2.055
Q9Y4L1	HYOU1	hypoxia up-regulated 1		-1.739	-1.739	0.558	0.948
Q16352	INA	internexin neuronal intermediate filament protein, alpha		0.88	0.986	-3.476	-3.476
P46940	IQGAP1	IQ motif containing GTPase activating protein 1		-0.034	0.113	0.02	-0.107
P14923	JUP	junction plakoglobin		-1.404	-1.023	0.568	0.721
O43310	KIAA0427	KIAA0427		-0.689	0.569	0.348	-0.682
Q15058	KIF14	kinesin family member 14		0.797	0.379	-3.337	-0.213
Q14974	KPNB1	karyopherin (importin) beta 1		-2.605	-0.078	1.099	-0.422
P04264	KRT1	keratin 1		-0.947	-1.054	0.173	0.905
P13645	KRT10	keratin 10		-1.077	-0.809	0.507	0.618
P13646	KRT13	keratin 13		-1.66	-2.287	-0.096	1.347
P02533	KRT14	keratin 14		-1.613	-1.465	0.415	0.984
P08779	KRT16	keratin 16		-1.173	-1.115	0.425	0.809
Q04695	KRT17	keratin 17		-2.61	-1.915	0.726	0.939
P35908	KRT2	keratin 2		-0.732	-0.848	0.02	0.871
P12035	KRT3	keratin 3		-3.056	-3.056	0.608	1.161
P19013	KRT4	keratin 4		-2.528	-0.479	-0.097	1.121
P13647	KRT5	keratin 5		-2.193	-2.213	1.033	0.604
P02538	KRT6A	keratin 6A		-1.632	-1.5	0.556	0.89
P48667	KRT6A	keratin 6A		-2.697	-2.697	1.324	0.248
P04259	KRT6B	keratin 6B		-0.849	-1.189	0.362	0.783
Q9NSB2	KRT84	keratin 84		1.534	-0.04	-3.935	-3.935
P35527	KRT9	keratin 9		-4.063	-2.352	1.157	0.598
P60985	KRTDAP	keratinocyte differentiation-associated protein		-2.569	-2.569	0.087	1.379
P13796	LCP1	lymphocyte cytosolic protein 1 (L-plastin)		0.947	0.943	-3.746	-3.746
P00338	LDHA	lactate dehydrogenase A	GG	-0.453	-0.004	-0.379	0.588
Q9BYZ2	LDHAL6B	lactate dehydrogenase A-like 6B	GG	0.407	0.099	-1.612	0.352
P07195	LDHB	lactate dehydrogenase B	GG	0.716	0.767	-0.802	-3.594
P17931	LGALS3	lectin, galactoside-binding, soluble, 3		0.326	1.12	-1.175	-2.939
P47929	LGALS7B	lectin, galactoside-binding, soluble, 7B		-1.507	-1.422	0.092	1.144
P02545	LMNA	lamin A/C		-1.28	0.196	-0.367	0.737
P02144	MB	myoglobin		0.817	1.039	-3.445	-3.445
P40926	MDH2	malate dehydrogenase 2, NAD (mitochondrial)	CC	-0.002	-0.124	-0.464	0.442
Q8TD10	MIPOL1	mirror-image polydactyly 1		-1.567	-1.567	0.618	0.841
P45452	MMP13	matrix metallopeptidase 13 (collagenase 3)		-1.359	1.129	0.068	-1.415
Q96E11	MRRF	mitochondrial ribosome recycling factor		1.259	0.261	-2.293	-2.293
Q9BQG0	MYBBP1A	MYB binding protein (P160) 1a		-2.171	-0.144	0.229	0.766
Q00872	MYBPC1	myosin binding protein C, slow type		0.804	0.772	-1.872	-1.872
Q14324	MYBPC2	myosin binding protein C, fast type		0.515	0.736	-0.27	-3.722
P12882	MYH1	myosin, heavy chain 1, skeletal muscle, adult		0.631	0.724	-1.315	-1.329
P35749	MYH11	myosin, heavy chain 11, smooth muscle		-0.47	-0.539	-0.134	0.747
Q9UKX3	MYH13	myosin, heavy chain 13, skeletal muscle		0.558	0.954	-2.646	-1.215
Q9UKX2	MYH2	myosin, heavy chain 2, skeletal muscle, adult		0.991	0.813	-5.363	-2.112
P11055	MYH3	myosin, heavy chain 3, skeletal muscle, embryonic		0.377	1.122	-4.873	-1.029
Q9Y623	MYH4	myosin, heavy chain 4, skeletal muscle		1.004	0.962	-4.65	-7.132
P13533	MYH6	myosin, heavy chain 6, cardiac muscle, alpha		0.863	0.1	-0.403	-1.5
P35579	MYH9	myosin, heavy chain 9, non-muscle		-0.618	-0.669	0.066	0.742
P05976	MYL1	myosin, light chain 1, alkali; skeletal, fast		0.597	0.402	-0.732	-0.826
P60660	MYL6	myosin, light chain 6, alkali, smooth muscle and non-muscle		-0.713	0.431	-1.131	0.665
P52179	MYOM1	myomesin 1, 185kDa		0.743	1.086	-3.301	-3.301
Q9NP98	MYOZ1	myozenin 1		0.98	0.609	-1.992	-1.992
Q13772	NCOA4	nuclear receptor coactivator 4		-2.761	-2.761	-0.117	1.477
P20929	NEB	nebulin		-3.366	-0.61	-0.82	1.423
Q9UMY1	NOL7	nucleolar protein 7, 27kDa		0.729	0.948	-2.278	-2.278
Q15233	NONO	non-POU domain containing, octamer-binding		-2.224	-2.224	0.906	0.764
P55786	NPEPPS	aminopeptidase puromycin sensitive		0.6	-0.173	-0.326	-0.322
P07237	P4HB	prolyl 4-hydroxylase, beta polypeptide		-1.015	-0.044	-0.025	0.634
Q9P286	PAK7	p21 protein (Cdc42/Rac)-activated kinase 7		0.836	0.695	-1.746	-1.746
Q9UGN5	PARP2	poly (ADP-ribose) polymerase 2		-3.07	-3.07	-0.242	1.544
P30101	PDIA3	protein disulfide isomerase family A, member 3		-2.955	-2.955	0.476	1.233
O15018	PDZD2	PDZ domain containing 2		0.271	0.442	-2.033	0.252
P18669	PGAM1	phosphoglycerate mutase 1 (brain)	GG	0.482	0.06	-0.692	-0.086
P00558	PGK1	phosphoglycerate kinase 1	GG	0.036	-0.369	-0.115	0.353
P36871	PGM1	phosphoglucomutase 1	GG	1.307	0.282	-2.688	-2.688
Q99623	PHB2	prohibitin 2		-2.361	-2.361	0.809	0.894
P14618	PKM2	pyruvate kinase, muscle	GG	0.466	0.236	-0.798	-0.207
Q13835	PKP1	plakophilin 1 (ectodermal dysplasia/skin fragility syndrome)		-4.193	-4.193	1.354	0.416
Q9Y446	PKP3	plakophilin 3		-4.682	-4.682	0.79	1.133
Q15149	PLEC1	plectin 1, intermediate filament binding protein 500kDa		0.246	0.51	0.21	-2.102
P13797	PLS3	plastin 3 (T isoform)		-3.202	0.673	0.759	-0.727
P29590	PML	promyelocytic leukemia		1.031	0.807	-3.278	-3.278
P30876	POLR2B	polymerase (RNA) II (DNA directed) polypeptide B, 140kDa		0.335	-2.051	0.36	0.279
Q15063	POSTN	periostin, osteoblast specific factor		0.816	-0.314	0.429	-3.485
P62937	PPIA	peptidylprolyl isomerase A (cyclophilin A)		-0.815	-2.166	0.701	0.663
O60437	PPL	periplakin		-3.147	-3.147	0.853	0.977
P62136	PPP1CA	protein phosphatase 1, catalytic subunit, alpha isoform		0.401	-2.698	0.406	0.264
Q06830	PRDX1	peroxiredoxin 1		0.043	0.069	0.095	-0.229
Q13162	PRDX4	peroxiredoxin 4		0.758	0.754	-0.995	-3.045
P41219	PRPH	peripherin		-0.308	1.577	-3.254	-3.254
Q9UNM6	PSMD13	proteasome (prosome, macropain) 26S subunit, non-ATPase, 13		-1.111	-0.189	-1.077	1.128
P26599	PTBP1	polypyrimidine tract binding protein 1		-0.395	0.101	-3.319	1.047
P11216	PYGB	phosphorylase, glycogen; brain		0.248	0.008	-2.382	0.692
P06737	PYGL	phosphorylase, glycogen, liver		0.358	1.027	-3.41	-0.769
P11217	PYGM	phosphorylase, glycogen, muscle		0.884	1.03	-4.147	-4.147
P61026	RAB10	RAB10, member RAS oncogene family		-2.436	-2.436	0.302	1.261
Q96QF0	RAB3IP	RAB3A interacting protein (rabin3)		-0.116	0.026	0.047	0.037
P51149	RAB7A	RAB7A, member RAS oncogene family		-1.931	-1.931	1.086	0.436
Q96B01	RAD51AP1	RAD51 associated protein 1		0.08	1.333	-2.24	-2.24
Q96NR8	RDH12	retinol dehydrogenase 12 (all-trans/9-cis/11-cis)		-1.755	-1.755	0.846	0.687
P05386	RPLP1	ribosomal protein, large, P1		-2.6	-2.6	0.139	1.361
P08865	RPSA	ribosomal protein SA		-1.901	-1.901	1.357	-0.148
Q9NQC3	RTN4	reticulon 4		0.434	0.366	-2.64	0.263
P31949	S100A11	S100 calcium binding protein A11		-0.241	-0.457	0.513	-0.003
P06703	S100A6	S100 calcium binding protein A6		-3.697	-0.532	-0.229	1.25
P31151	S100A7	S100 calcium binding protein A7		0.079	0.608	-0.591	-0.403
P05109	S100A8	S100 calcium binding protein A8		0.11	1.458	-4.822	-2.857
P06702	S100A9	S100 calcium binding protein A9		0.442	0.611	-1.287	-0.505
O00560	SDCBP	syndecan binding protein (syntenin)		1.182	0.228	-1.835	-1.835
P31040	SDHA	succinate dehydrogenase complex, subunit A, flavoprotein (Fp)	OP, CC	0.42	-0.277	-0.087	-0.159
Q92503	SEC14L1	SEC14-like 1 (S. cerevisiae)		0.323	0.93	-0.804	-1.885
Q9GZR1	SENP6	SUMO1/sentrin specific peptidase 6		1.212	0.268	-2.061	-2.061
Q96P63	SERPINB12	serpin peptidase inhibitor, clade B (ovalbumin), member 12		0.408	0.383	-2.801	0.294
Q9UIV8	SERPINB13	serpin peptidase inhibitor, clade B (ovalbumin), member 13		-0.812	-0.402	0.418	0.42
P29508	SERPINB3	serpin peptidase inhibitor, clade B (ovalbumin), member 3		-0.083	-0.205	-0.184	0.387
P36952	SERPINB5	serpin peptidase inhibitor, clade B (ovalbumin), member 5		-2.409	-2.409	1.152	0.487
P29043	SERPINH1	serpin peptidase inhibitor, clade H (heat shock protein 47), member 1, (collagen binding protein 1)		-0.025	-0.109	-0.162	0.259
Q01105	SET	SET nuclear oncogene		-2.35	-2.35	1.263	0.273
P31947	SFN	stratifin		-1.44	-1.264	0.361	0.949
Q8N474	SFRP1	secreted frizzled-related protein 1		-0.166	-3.173	0.049	0.973
P84103	SFRS3	splicing factor, arginine/serine-rich 3		0.143	-2.835	-0.225	0.926
P12235	SLC25A4	solute carrier family 25 (mitochondrial carrier; adenine nucleotide translocator), member 4		0.448	-0.312	0.089	-0.384
P05141	SLC25A5	solute carrier family 25 (mitochondrial carrier; adenine nucleotide translocator), member 5		-2.918	-2.918	0.326	1.311
Q9UNH7	SNX6	sorting nexin 6		1.226	0.413	-2.6	-2.6
P35712	SOX6	SRY (sex determining region Y)-box 6		0.57	0.601	-0.152	-3.334
Q9NQ38	SPINK5	serine peptidase inhibitor, Kazal type 5		-3.442	-3.442	0.582	1.213
Q9NRC6	SPTBN5	spectrin, beta, non-erythrocytic 5		0.793	0.66	-1.542	-1.542
P51571	SSR4	signal sequence receptor, delta (translocon-associated protein delta)		-1.947	-1.947	0.718	0.876
Q9Y365	STARD10	StAR-related lipid transfer (START) domain containing 10		0.915	0.907	-3.064	-3.064
Q8TDW5	SYTL5	synaptotagmin-like 5		0.968	0.63	-2.011	-2.011
P37802	TAGLN2	transgelin 2		-0.905	-0.602	0.473	0.505
Q7RTX1	TAS1R1	taste receptor, type 1, member 1		0.951	0.763	-2.433	-2.433
O76062	TM7SF2	transmembrane 7 superfamily member 2		0.495	-0.457	-0.685	0.31
P24821	TNC	tenascin C		-6.744	-6.744	0.917	1.066
P02585	TNNC2	troponin C type 2 (fast)		1.153	0.089	-3.996	-0.621
P45378	TNNT3	troponin T type 3 (skeletal, fast)		0.659	0.744	-3.18	-0.654
Q9H0E2	TOLLIP	toll interacting protein		0.335	-2.754	0.264	0.474
P60174	TPI1	triosephosphate isomerase 1	GG	0.398	0.387	-0.588	-0.496
P09493	TPM1	tropomyosin 1 (alpha)		0.51	0.614	-0.75	-1.151
P07951	TPM2	tropomyosin 2 (beta)		-0.816	1.492	-3.554	-0.904
P06753	TPM3	tropomyosin 3		0.15	1.373	-2.738	-2.738
O14773	TPP1	tripeptidyl peptidase I		0.45	-2.486	0.474	0.093
O95361	TRIM16	tripartite motif-containing 16		-2.272	-2.272	1.087	0.548
Q14134	TRIM29	tripartite motif-containing 29		-2.885	-2.885	-0.046	1.465
Q71U36	TUBA1A	tubulin, alpha 1a		-0.324	-0.049	0.374	-0.091
P68366	TUBA4A	tubulin, alpha 4a		-0.817	-1.089	0.231	0.839
P07437	TUBB	tubulin, beta		-0.635	-0.357	0.231	0.487
Q9H4B7	TUBB1	tubulin, beta 1		-0.303	-1.111	0.481	0.412
P68371	TUBB2C	tubulin, beta 2C		-0.621	-0.832	0.362	0.588
P10599	TXN	thioredoxin		-3.379	-3.379	0.953	0.905
P19971	TYMP	thymidine phosphorylase		-3.512	-3.512	1.464	0.093
P22314	UBA1	ubiquitin-like modifier activating enzyme 1		-2.48	-0.233	-0.171	1.058
Q93008	USP9X	ubiquitin specific peptidase 9, X-linked		0.836	0.695	-1.746	-1.746
Q99536	VAT1	vesicle amine transport protein 1 homolog (T. californica)		0.873	0.95	-3.073	-3.073
P18206	VCL	vinculin		-1.645	-1.645	0.53	0.938
P55072	VCP	valosin-containing protein		-3.467	-3.467	0.469	1.284
P08670	VIM	vimentin		0.583	1.03	-2.354	-1.915
Q96QK1	VPS35	vacuolar protein sorting 35 homolog (S. cerevisiae)		0.06	-2.382	0.575	0.351
P31946	YWHAB	tyrosine 3-monooxygenase/tryptophan 5-monooxygenase activation protein, beta polypeptide		-0.141	-3.923	-0.588	1.24
P62258	YWHAE	tyrosine 3-monooxygenase/tryptophan 5-monooxygenase activation protein, epsilon polypeptide		-0.316	-0.466	0.356	0.254
P63104	YWHAZ	tyrosine 3-monooxygenase/tryptophan 5-monooxygenase activation protein, zeta polypeptide		-0.827	-0.439	-0.165	0.854
Q96MV8	ZDHHC15	zinc finger, DHHC-type containing 15		0.74	0.645	-1.384	-1.384
Q9ULJ3	ZNF295	zinc finger protein 295		-1.929	0.284	0.345	0.322
