# Supplementary material for: STAT1-dependent expression of energy metabolic pathways links tumour growth and radioresistance to the Warburg effect
Source: BMC Med. 2009 Nov 5;7:68. doi: 10.1186/1741-7015-7-68 (PMC2780454; doi:10.1186/1741-7015-7-68)
Supplement: Additional file 3 — Table S3 - All differentially expressed genes and proteins associated with energy metabolism from pair-wise comparisons of Signal Transducer and Activator of Transcription 1 (STAT1) wild-type and knockdown tumours for untreated and irradiated conditions. GG = glycolysis/gluconeogenesis; OP = oxidative phosphorylation; CC = citrate cycle; Probe Set/UniProt ID = Affymetrix probe set/Universal Protein Resource ID; expression values are raw signal intensities for genes or total ion currents for proteins. [file 1741-7015-7-68-S3.xls]

## Sheet: Supplemental Table 3
Pathway	Gene Symbol	Description	Probe set/ UniProt ID	SCC61 WT/C 1	SCC61 WT/C 2	SCC61 WT/IR 1	SCC61 WT/IR 2	SCC61 KD/C 1	SCC61 KD/C 2	SCC61 KD/IR 1	SCC61 KD/IR 2
CC	ACLY	ATP citrate lyase	8015460	699.413	680.287	564.175	580.037	537.455	494.559	240.518	235.568
CC	ACO1	aconitase 1, soluble	8154733	286.026	337.794	319.573	330.842	207.937	207.937	101.829	86.2229
CC	ACO2	aconitase 2, mitochondrial	8073430	458.253	458.253	364.557	357.054	407.315	377.413	229.126	218.275
CC	CS	citrate synthase	7964064	975.501	948.826	744.434	826.001	922.88	903.888	455.087	458.253
CC	DLD	dihydrolipoamide dehydrogenase	8135464	433.534	433.534	315.173	359.538	330.842	328.557	91.1392	99.7331
CC	DLST	dihydrolipoamide S-succinyltransferase (E2 component of 2-oxo-glutarate complex)	7975747	294.067	272.479	306.555	292.036	242.191	225.972	109.896	98.36
CC	FH	fumarate hydratase	7925480	328.557	315.173	219.793	276.282	229.126	233.941	96.3358	101.125
CC	IDH1	isocitrate dehydrogenase 1 (NADP+), soluble	8058552	430.539	424.612	235.568	229.126	259.574	292.036	116.162	107.635
CC	IDH3A	isocitrate dehydrogenase 3 (NAD+) alpha	7985134	1418.35	1428.22	1105.13	1184.45	1045.52	1060.11	261.379	233.941
CC	IDH3B	isocitrate dehydrogenase 3 (NAD+) beta	8064522	1016.93	962.071	916.506	948.826	867.067	885.286	304.437	344.892
CC	IDH3G	isocitrate dehydrogenase 3 (NAD+) gamma	8175844	501.463	448.822	461.44	451.944	424.612	401.707	210.839	265.028
CC	MDH1	malate dehydrogenase 1, NAD (soluble)	8042259	497.999	530.056	380.038	401.707	372.217	372.217	114.563	89.8845
CC	MDH2	malate dehydrogenase 2, NAD (mitochondrial)	8133690	910.175	968.763	704.277	744.434	989.119	989.119	268.727	252.476
CC	MDH2	malate dehydrogenase 2, NAD (mitochondrial)	P40926	13862.5	25964	6942.9	6353.5	19097.5	17549	955.25	955.25
CC	OGDH	oxoglutarate (alpha-ketoglutarate) dehydrogenase (lipoamide)	8132592	1562.89	1428.22	1351.18	1360.57	1176.27	1192.69	430.539	544.958
CC	PC	pyruvate carboxylase	7949719	202.251	168.897	159.786	141.044	165.421	160.898	126.238	128
CC	SDHA	succinate dehydrogenase complex, subunit A, flavoprotein (Fp)	8104166	680.287	608.874	699.413	719.076	580.037	630.346	284.05	354.588
CC	SDHA	succinate dehydrogenase complex, subunit A, flavoprotein (Fp)	P31040	18141.8	17260.4	955.25	8487.1	25787	15904.6	955.25	955.25
CC	SDHB	succinate dehydrogenase complex, subunit B, iron sulfur (Ip)	7912928	522.758	560.278	382.681	388.023	407.315	410.148	72.5046	105.42
CC	SDHD	succinate dehydrogenase complex, subunit D, integral membrane protein	7899016	955.426	948.826	497.999	494.559	803.414	831.746	156.498	198.088
CC	SUCLA2	succinate-CoA ligase, ADP-forming, beta subunit	7971541	910.175	962.071	879.171	873.098	826.001	855.13	556.408	512
CC	SUCLG1	succinate-CoA ligase, alpha subunit	8053366	512	501.463	324.034	328.557	340.144	364.557	172.446	177.294
CC	SUCLG2	succinate-CoA ligase, GDP-forming, beta subunit	8088664	160.898	133.436	148.056	124.5	85.6274	87.4266	48.1679	46.5271
GG	ACSL1	acyl-CoA synthetase long-chain family member 1	8103951	709.176	739.292	367.093	367.093	504.951	519.147	224.411	227.544
GG	ACSL3	acyl-CoA synthetase long-chain family member 3	8048733	335.461	335.461	284.05	337.794	249	247.28	57.68	46.2057
GG	ACSM5	acyl-CoA synthetase medium-chain family member 5	7993726	42.2243	41.3553	46.2057	43.7133	53.4456	47.5048	91.7731	95.0095
GG	ADH5	alcohol dehydrogenase 5 (class III), chi polypeptide	8101844	367.093	367.093	501.463	501.463	424.612	324.034	237.207	202.251
GG	ADH7	alcohol dehydrogenase 7 (class IV), mu or sigma polypeptide	8101904	1287.18	1351.18	254.232	344.892	955.426	982.286	165.421	155.417
GG	AKR1A1	aldo-keto reductase family 1, member A1 (aldehyde reductase)	7901110	455.087	382.681	335.461	362.039	393.44	401.707	183.546	176.069
GG	ALDH1A1	aldehyde dehydrogenase 1 family, member A1	8161755	588.134	588.134	98.36	102.537	487.751	515.561	87.4266	96.3358
GG	ALDH1A1	aldehyde dehydrogenase 1 family, member A1	P00352	3232.7	2778.5	955.25	955.25	955.25	955.25	955.25	955.25
GG	ALDH2	aldehyde dehydrogenase 2 family (mitochondrial)	7958784	749.612	719.076	652.575	661.685	675.588	643.591	413.001	385.343
GG	ALDH2	aldehyde dehydrogenase 2 family (mitochondrial)	P05091	13393.1	13006.5	955.25	955.25	6503	12059.5	955.25	955.25
GG	ALDH3A2	aldehyde dehydrogenase 3 family, member A2	8005638	367.093	357.054	194.012	202.251	317.365	306.555	168.897	157.586
GG	ALDH7A1	aldehyde dehydrogenase 7 family, member A1	8113773	268.727	280.139	242.191	261.379	186.108	238.856	121.938	106.891
GG	ALDH9A1	aldehyde dehydrogenase 9 family, member A1	7921970	670.921	734.185	439.586	484.382	487.751	464.65	150.123	148.056
GG	ALDOA	aldolase A, fructose-bisphosphate	P04075	17321.3	21577.8	3942.1	8512.9	58805.5	94094.9	30914.1	3291.3
GG	ALDOC	aldolase C, fructose-bisphosphate	P09972	955.25	955.25	955.25	955.25	12006.7	5242.8	955.25	4792.6
GG	DLAT	dihydrolipoamide S-acetyltransferase	7943827	364.557	369.646	270.597	326.288	284.05	296.112	128.89	128
GG	DLD	dihydrolipoamide dehydrogenase	8135464	433.534	433.534	315.173	359.538	330.842	328.557	91.1392	99.7331
GG	ENO1	enolase 1, (alpha)	7912198	5955.47	5634.22	6653.97	6793.79	4705.07	4770.75	1120.56	1251.98
GG	ENO1	enolase 1, (alpha)	P06733	29851.4	52061.7	31340.4	40523.1	79672.4	74867.4	3242.7	3242.2
GG	ENO2	enolase 2 (gamma, neuronal)	7953532	145.009	134.364	474.413	491.143	146.018	136.239	215.269	187.403
GG	ENO2	enolase 2 (gamma, neuronal)	P09104	955.25	955.25	955.25	955.25	7540.2	6314.5	955.25	955.25
GG	ENO3	enolase 3 (beta, muscle)	P13929	8714.4	6291	6464.3	14681.5	39482	53635.1	955.25	955.25
GG	GAPDH	glyceraldehyde-3-phosphate dehydrogenase	7953385	6888.62	7033.37	8599.28	8539.88	5673.41	5832.91	2469.49	2105.58
GG	GAPDH	glyceraldehyde-3-phosphate dehydrogenase	P04406	55385.7	54215.7	78163.5	86828	22614.4	10702.1	10932.9	11531
GG	GCK	glucokinase (hexokinase 4)	8139314	58.4852	66.7178	75.5835	75.0614	70.5219	71.0124	125.366	122.786
GG	GPI	glucose phosphate isomerase	8027621	1652	1710.26	1820.35	1795.29	1243.34	1323.37	393.44	382.681
GG	GPI	glucose phosphate isomerase	P06744	40029.2	44172.3	18354	33031.6	18795.9	25563.5	955.25	955.25
GG	HK2	hexokinase 2	8042942	1287.18	1269.46	2646.74	2503.97	1074.91	1009.9	608.874	670.921
GG	LDHA	lactate dehydrogenase A	7938777	4705.07	4803.93	5595.3	5955.47	3848.29	4182.07	1009.9	982.286
GG	LDHA	lactate dehydrogenase A	P00338	38788.9	75789.5	25772.2	42351.5	36829.3	50301.7	955.25	955.25
GG	LDHAL6B	lactate dehydrogenase A-like 6B	Q9BYZ2	6006.6	23428.4	35234.2	16290.4	24350.5	19660.9	955.25	955.25
GG	LDHB	lactate dehydrogenase B	7961693	1152.06	1184.45	1120.56	1217.75	1009.9	1089.92	177.294	178.527
GG	LDHB	lactate dehydrogenase B	P07195	6617.7	955.25	955.25	8466.7	18948.3	19633.6	955.25	955.25
GG	LRRC16A	leucine rich repeat containing 16A	8117243	284.05	249	200.854	205.074	230.72	252.476	111.43	129.787
GG	PDHA1	pyruvate dehydrogenase (lipoamide) alpha 1	8166335	675.588	657.114	477.713	533.742	451.944	541.193	298.172	300.246
GG	PDHX	pyruvate dehydrogenase complex, component X	7939329	407.315	467.882	354.588	362.039	315.173	321.795	109.137	105.42
GG	PFKP	phosphofructokinase, platelet	7925876	155.417	166.572	230.72	207.937	150.123	159.786	83.2859	101.829
GG	PGAM1	phosphoglycerate mutase 1 (brain)	P18669	36652.8	55803.9	30168.9	42405.3	82695.1	61746.3	955.25	955.25
GG	PGK1	phosphoglycerate kinase 1	8168500	1287.18	1360.57	1964.57	2120.22	1370.04	1468.37	820.296	797.865
GG	PGK1	phosphoglycerate kinase 1	P00558	34213.2	47313.9	44731.9	29243.4	37970	28687.2	955.25	955.25
GG	PGM1	phosphoglucomutase 1	7901951	344.892	319.573	388.023	404.501	278.204	240.518	157.586	124.5
GG	PGM1	phosphoglucomutase 1	P36871	955.25	955.25	955.25	955.25	15233	7486.1	955.25	955.25
GG	PGM2	phosphoglucomutase 2	8094556	916.506	1002.93	948.826	1009.9	814.629	843.357	274.374	288.015
GG	PGM3	phosphoglucomutase 3	8127841	294.067	315.173	296.112	328.557	164.279	184.823	70.5219	56.8859
GG	PKM2	pyruvate kinase, muscle	7990151	3326.99	3213.66	3929.15	3956.48	2977.74	2876.3	1686.71	1698.45
GG	PKM2	pyruvate kinase, muscle	P14618	70236.1	105725	105610	115421	168566	143783	955.25	955.25
GG	RWDD2B	RWD domain containing 2B	8069744	109.137	97.6806	93.0542	103.968	79.3413	82.7106	32	37.014
GG	TPI1	triosephosphate isomerase 1	7953508	388.023	385.343	436.549	424.612	294.067	328.557	215.269	165.421
GG	TPI1	triosephosphate isomerase 1	P60174	13462.6	14355.6	955.25	955.25	26677.3	26473.8	955.25	5969.9
GG	UEVLD	UEV and lactate/malate dehyrogenase domains	7947027	477.713	504.951	415.873	451.944	357.054	359.538	98.36	139.102
OP	ATP12A	ATPase, H+/K+ transporting, nongastric, alpha polypeptide	7968062	352.139	347.291	101.829	100.427	249	256	58.4852	60.1295
OP	ATP5A1	ATP synthase, H+ transporting, mitochondrial F1 complex, alpha subunit 1, cardiac muscle	8023063	1964.57	1845.76	1323.37	1458.23	1663.49	1640.59	276.282	439.586
OP	ATP5A1	ATP synthase, H+ transporting, mitochondrial F1 complex, alpha subunit 1, cardiac muscle	P25705	12924.8	21859.6	13259.3	13271.1	33323.2	12735.7	955.25	6765.7
OP	ATP5B	ATP synthase, H+ transporting, mitochondrial F1 complex, beta polypeptide	7964234	3565.78	3565.78	2665.15	2740.08	2665.15	2721.15	430.539	461.44
OP	ATP5B	ATP synthase, H+ transporting, mitochondrial F1 complex, beta polypeptide	P06576	16143.9	44459.9	17010.6	20134	68506.6	72235.4	28728.4	11866.4
OP	ATP5C1	ATP synthase, H+ transporting, mitochondrial F1 complex, gamma polypeptide 1	7926084	1024	1045.52	792.353	861.078	803.414	792.353	93.7015	153.277
OP	ATP5D	ATP synthase, H+ transporting, mitochondrial F1 complex, delta subunit	8024219	572.051	572.051	471.136	421.679	572.051	556.408	249	282.088
OP	ATP5F1	ATP synthase, H+ transporting, mitochondrial F0 complex, subunit B1	7903972	280.139	286.026	245.572	230.72	218.275	237.207	56.493	71.0124
OP	ATP5G1	ATP synthase, H+ transporting, mitochondrial F0 complex, subunit C1 (subunit 9)	8008132	515.561	448.822	337.794	306.555	424.612	427.565	229.126	224.411
OP	ATP5G2	ATP synthase, H+ transporting, mitochondrial F0 complex, subunit C2 (subunit 9)	7963713	484.382	484.382	467.882	451.944	448.822	455.087	352.139	354.588
OP	ATP5H	ATP synthase, H+ transporting, mitochondrial F0 complex, subunit d	8018288	1024	1045.52	781.445	837.532	885.286	929.3	294.067	205.074
OP	ATP5I	ATP synthase, H+ transporting, mitochondrial F0 complex, subunit E	8098762	867.067	879.171	831.746	831.746	749.612	770.686	424.612	404.501
OP	ATP5I	ATP synthase, H+ transporting, mitochondrial F0 complex, subunit E	P56385	955.25	955.25	955.25	955.25	955.25	955.25	10622.1	10462.4
OP	ATP5J2	ATP synthase, H+ transporting, mitochondrial F0 complex, subunit F2	8141295	448.822	448.822	439.586	393.44	372.217	415.873	91.7731	64.4452
OP	ATP5L	ATP synthase, H+ transporting, mitochondrial F0 complex, subunit G	7944216	1448.15	1562.89	1160.07	1287.18	1260.69	1389.16	268.727	278.204
OP	ATP5O	ATP synthase, H+ transporting, mitochondrial F1 complex, O subunit	8070160	1448.15	1438.15	1128.35	1234.75	1160.07	1226.22	237.207	261.379
OP	ATP5O	ATP synthase, H+ transporting, mitochondrial F1 complex, O subunit	P48047	955.25	9072.7	10479.3	8829.4	955.25	955.25	955.25	955.25
OP	ATP6AP1	ATPase, H+ transporting, lysosomal accessory protein 1	8170882	910.175	935.763	797.865	714.109	803.414	826.001	364.557	374.806
OP	ATP6V0A2	ATPase, H+ transporting, lysosomal V0 subunit a2	7959657	230.72	199.466	178.527	166.572	166.572	168.897	104.691	106.891
OP	ATP6V0B	ATPase, H+ transporting, lysosomal 21kDa, V0 subunit b	7900922	541.193	541.193	324.034	342.509	380.038	388.023	128.89	126.238
OP	ATP6V0E1	ATPase, H+ transporting, lysosomal 9kDa, V0 subunit e1	8110022	1438.15	1448.15	1260.69	1296.13	1192.69	1314.23	335.461	410.148
OP	ATP6V0E2	ATPase, H+ transporting V0 subunit e2	8137208	102.537	103.968	124.5	126.238	128.89	125.366	225.972	242.191
OP	ATP6V1A	ATPase, H+ transporting, lysosomal 70kDa, V1 subunit A	8081740	1120.56	1120.56	744.434	792.353	975.501	1002.93	259.574	256
OP	ATP6V1B2	ATPase, H+ transporting, lysosomal 56/58kDa, V1 subunit B2	8144931	820.296	786.88	754.826	809.002	608.874	648.067	222.861	205.074
OP	ATP6V1C1	ATPase, H+ transporting, lysosomal 42kDa, V1 subunit C1	8147724	367.093	369.646	393.44	427.565	256	272.479	78.7932	65.3448
OP	ATP6V1D	ATPase, H+ transporting, lysosomal 34kDa, V1 subunit D	7979698	467.882	504.951	474.413	464.65	347.291	349.706	98.36	89.8845
OP	ATP6V1E1	ATPase, H+ transporting, lysosomal 31kDa, V1 subunit E1	8074251	820.296	903.888	661.685	689.784	572.051	617.374	240.518	179.769
OP	ATP6V1H	ATPase, H+ transporting, lysosomal 50/57kDa, V1 subunit H	8150797	413.001	396.177	390.722	415.873	344.892	349.706	200.854	221.322
OP	COX17	COX17 cytochrome c oxidase assembly homolog (S. cerevisiae)	8089795	404.501	369.646	393.44	424.612	382.681	362.039	199.466	195.361
OP	COX2	cytochrome c oxidase subunit II	8165665	8422.31	8599.28	7033.37	7281.4	8192	8480.89	10369.1	10369.1
OP	COX4I1	cytochrome c oxidase subunit IV isoform 1	P13073	955.25	955.25	955.25	955.25	955.25	955.25	5577.1	6187.8
OP	COX5A	cytochrome c oxidase subunit Va	7990436	770.686	809.002	625.992	617.374	739.292	734.185	257.781	259.574
OP	COX5A	cytochrome c oxidase subunit Va	P20674	955.25	955.25	955.25	955.25	955.25	955.25	18458	16931.2
OP	COX6A1	cytochrome c oxidase subunit VIa polypeptide 1	7959153	1573.76	1618	1120.56	1120.56	1379.57	1438.15	484.382	530.056
OP	COX6B1	cytochrome c oxidase subunit Vib polypeptide 1 (ubiquitous)	8027932	1176.27	1176.27	855.13	867.067	942.272	982.286	377.413	326.288
OP	COX6C	cytochrome c oxidase subunit VIc	8151993	1168.14	1152.06	1152.06	1184.45	989.119	1016.93	306.555	342.509
OP	COX7A2	cytochrome c oxidase subunit VIIa polypeptide 2 (liver)	8127629	724.077	724.077	580.037	600.491	501.463	522.758	181.019	148.056
OP	COX7B	cytochrome c oxidase subunit VIIb	8168470	809.002	910.175	754.826	916.506	803.414	843.357	106.153	114.563
OP	COX7C	cytochrome c oxidase subunit VIIc	8106776	263.197	225.972	191.341	196.72	196.72	205.074	69.551	96.3358
OP	COX8A	cytochrome c oxidase subunit 8A (ubiquitous)	7940835	704.277	617.374	556.408	530.056	625.992	564.175	306.555	324.034
OP	CYC1	cytochrome c-1	8148728	873.098	861.078	617.374	596.344	639.145	617.374	215.269	219.793
OP	NDUFA1	NADH dehydrogenase (ubiquinone) 1 alpha subcomplex, 1, 7.5kDa	8169659	885.286	910.175	891.444	910.175	786.88	885.286	537.455	436.549
OP	NDUFA12	NADH dehydrogenase (ubiquinone) 1 alpha subcomplex, 12	7965515	352.139	404.501	319.573	347.291	278.204	312.996	122.786	114.563
OP	NDUFA13	NADH dehydrogenase (ubiquinone) 1 alpha subcomplex, 13	8027205	418.766	382.681	310.834	292.036	344.892	359.538	224.411	227.544
OP	NDUFA2	NADH dehydrogenase (ubiquinone) 1 alpha subcomplex, 2, 8kDa	8114618	131.599	142.025	88.647	97.0059	102.537	110.661	34.2968	41.6429
OP	NDUFA4	NADH dehydrogenase (ubiquinone) 1 alpha subcomplex, 4, 9kDa	8138224	497.999	526.394	442.643	487.751	421.679	442.643	144.007	144.007
OP	NDUFA4	NADH dehydrogenase (ubiquinone) 1 alpha subcomplex, 4, 9kDa	O00483	955.25	955.25	955.25	955.25	955.25	955.25	4518.5	4028.3
OP	NDUFA6	NADH dehydrogenase (ubiquinone) 1 alpha subcomplex, 6, 14kDa	8076417	526.394	541.193	374.806	398.932	340.144	433.534	153.277	123.64
OP	NDUFA8	NADH dehydrogenase (ubiquinone) 1 alpha subcomplex, 8, 19kDa	8163930	290.018	310.834	282.088	298.172	230.72	212.306	110.661	126.238
OP	NDUFA9	NADH dehydrogenase (ubiquinone) 1 alpha subcomplex, 9, 39kDa	7953243	310.834	280.139	227.544	250.732	225.972	216.767	91.1392	107.635
OP	NDUFAB1	NADH dehydrogenase (ubiquinone) 1, alpha/beta subcomplex, 1, 8kDa	8000323	430.539	430.539	304.437	388.023	312.996	315.173	71.5064	60.1295
OP	NDUFB10	NADH dehydrogenase (ubiquinone) 1 beta subcomplex, 10, 22kDa	7992402	342.509	302.334	254.232	237.207	256	240.518	96.3358	88.0347
OP	NDUFB11	NADH dehydrogenase (ubiquinone) 1 beta subcomplex, 11, 17.3kDa	8172296	576.03	572.051	464.65	474.413	491.143	497.999	359.538	382.681
OP	NDUFB3	NADH dehydrogenase (ubiquinone) 1 beta subcomplex, 3, 12kDa	8047372	98.36	101.829	64.8934	63.1189	59.3016	58.4852	37.014	32.8996
OP	NDUFB5	NADH dehydrogenase (ubiquinone) 1 beta subcomplex, 5, 16kDa	8084092	831.746	855.13	749.612	826.001	625.992	729.114	71.5064	79.3413
OP	NDUFB9	NADH dehydrogenase (ubiquinone) 1 beta subcomplex, 9, 22kDa	8148270	1226.22	1287.18	1045.52	1209.34	1152.06	1074.91	186.108	292.036
OP	NDUFC1	NADH dehydrogenase (ubiquinone) 1, subcomplex unknown, 1, 6kDa	8102839	335.461	324.034	418.766	418.766	310.834	317.365	245.572	209.383
OP	NDUFC2	NADH dehydrogenase (ubiquinone) 1, subcomplex unknown, 2, 14.5kDa	7950644	455.087	464.65	337.794	344.892	380.038	362.039	72.5046	58.4852
OP	NDUFS1	NADH dehydrogenase (ubiquinone) Fe-S protein 1, 75kDa (NADH-coenzyme Q reductase)	8058428	588.134	572.051	396.177	430.539	494.559	526.394	171.255	213.783
OP	NDUFS2	NADH dehydrogenase (ubiquinone) Fe-S protein 2, 49kDa (NADH-coenzyme Q reductase)	7906703	652.575	652.575	497.999	494.559	481.036	522.758	199.466	171.255
OP	NDUFS3	NADH dehydrogenase (ubiquinone) Fe-S protein 3, 30kDa (NADH-coenzyme Q reductase)	7939825	508.463	526.394	304.437	330.842	458.253	474.413	111.43	125.366
OP	NDUFS4	NADH dehydrogenase (ubiquinone) Fe-S protein 4, 18kDa (NADH-coenzyme Q reductase)	8105311	64	54.9482	53.4456	56.8859	53.4456	55.7152	27.6652	29.8571
OP	NDUFS5	NADH dehydrogenase (ubiquinone) Fe-S protein 5, 15kDa (NADH-coenzyme Q reductase)	7900228	3040.3	2957.17	2005.85	2179.83	2194.99	2272.4	739.292	814.629
OP	NDUFS7	NADH dehydrogenase (ubiquinone) Fe-S protein 7, 20kDa (NADH-coenzyme Q reductase)	8024273	205.074	203.657	148.056	149.086	186.108	174.853	132.514	124.5
OP	NDUFV1	NADH dehydrogenase (ubiquinone) flavoprotein 1, 51kDa	7941946	541.193	533.742	401.707	421.679	600.491	541.193	222.861	235.568
OP	NDUFV2	NADH dehydrogenase (ubiquinone) flavoprotein 2, 24kDa	8039068	254.232	280.139	247.28	276.282	206.5	224.411	125.366	117.784
OP	PPA1	pyrophosphatase (inorganic) 1	7934133	497.999	548.748	418.766	401.707	427.565	430.539	82.1393	68.5935
OP	PPA2	pyrophosphatase (inorganic) 2	8102141	67.1819	67.1819	67.6492	71.5064	60.9688	59.7141	30.6965	33.8246
OP	SDHA	succinate dehydrogenase complex, subunit A, flavoprotein (Fp)	8104166	680.287	608.874	699.413	719.076	580.037	630.346	284.05	354.588
OP	SDHA	succinate dehydrogenase complex, subunit A, flavoprotein (Fp)	P31040	18141.8	17260.4	955.25	8487.1	25787	15904.6	955.25	955.25
OP	SDHB	succinate dehydrogenase complex, subunit B, iron sulfur (Ip)	7912928	522.758	560.278	382.681	388.023	407.315	410.148	72.5046	105.42
OP	SDHD	succinate dehydrogenase complex, subunit D, integral membrane protein	7899016	955.426	948.826	497.999	494.559	803.414	831.746	156.498	198.088
OP	UCRC	ubiquinol-cytochrome c reductase complex (7.2 kD)	8072274	427.565	433.534	328.557	324.034	335.461	276.282	117.784	135.298
OP	UQCR	ubiquinol-cytochrome c reductase, 6.4kDa subunit	8032284	254.232	249	158.683	173.645	188.706	198.088	109.137	107.635
OP	UQCRC1	ubiquinol-cytochrome c reductase core protein I	8087100	421.679	410.148	280.139	312.996	308.687	300.246	140.07	109.137
OP	UQCRC2	ubiquinol-cytochrome c reductase core protein II	7993872	1251.98	1269.46	879.171	897.644	948.826	942.272	278.204	294.067
OP	UQCRFS1	ubiquinol-cytochrome c reductase, Rieske iron-sulfur polypeptide 1	8073192	1379.57	1398.83	968.763	942.272	1160.07	1200.98	182.278	198.088
OP	UQCRH	ubiquinol-cytochrome c reductase hinge protein	7912670	1074.91	1200.98	675.588	734.185	879.171	935.763	202.251	196.72
OP	UQCRQ	ubiquinol-cytochrome c reductase, complex III subunit VII, 9.5kDa	8107998	390.722	372.217	306.555	312.996	268.727	306.555	83.2859	105.42
