# Supplementary material for: STAT1-dependent expression of energy metabolic pathways links tumour growth and radioresistance to the Warburg effect
Source: BMC Med. 2009 Nov 5;7:68. doi: 10.1186/1741-7015-7-68 (PMC2780454; doi:10.1186/1741-7015-7-68)
Supplement: Additional file 4 — Table S4 - Differential expression of energy metabolic genes and proteins in response to ionizing radiation (IR) of Signal Transducer and Activator of Transcription 1 (STAT1) wild-type (WT) and knockdown (KD) tumours. GG = glycolysis/gluconeogenesis; OP = oxidative phosphorylation; CC = citrate cycle; (WT/IR)/(WT/C) = response of STAT1 WT tumour to IR; (KD/IR)/(KD/C) = response of STAT1 KD tumour to IR; WT/KD = ratio of WT IR response to KD IR response. [file 1741-7015-7-68-S4.xls]

## Sheet: Supplemental Table 4
Pathway	Gene Symbol	Method	(WT/IR) / (WT/C)	(KD/IR) / (KD/C)	WT/KD
CC	ACLY	RNA	0.82932	0.461317	1.79772
CC	ACO1	RNA	1.04263	0.452185	2.30577
CC	ACO2	RNA	0.787351	0.570135	1.38099
CC	CS	RNA	0.816096	0.499976	1.63227
CC	DLD	RNA	0.778153	0.289464	2.68826
CC	DLST	RNA	1.05656	0.444838	2.37516
CC	FH	RNA	0.770626	0.42642	1.8072
CC	IDH1	RNA	0.543407	0.405717	1.33937
CC	IDH3A	RNA	0.804329	0.235236	3.41924
CC	IDH3B	RNA	0.942564	0.370547	2.54371
CC	MDH1	RNA	0.760412	0.274635	2.76881
CC	MDH2	RNA	0.771027	0.263468	2.92645
CC	MDH2	Protein	0.333858	0.0521332	6.40394
CC	OGDH	RNA	0.906604	0.411784	2.20165
CC	PC	RNA	0.810541	0.779108	1.04034
CC	SDHA	Protein	0.266716	0.0458246	5.82038
CC	SDHB	RNA	0.711615	0.217654	3.26947
CC	SDHD	RNA	0.521233	0.216851	2.40364
CC	SUCLA2	RNA	0.935918	0.635529	1.47266
CC	SUCLG1	RNA	0.643921	0.496296	1.29745
CC	SUCLG2	RNA	0.926011	0.547199	1.69227
GG	ACSL1	RNA	0.50687	0.44132	1.14853
GG	ACSL3	RNA	0.92685	0.209329	4.42772
GG	ADH7	RNA	0.227082	0.165576	1.37147
GG	AKR1A1	RNA	0.832568	0.452263	1.84089
GG	ALDH1A1	RNA	0.170792	0.183156	0.932496
GG	ALDH1A1	Protein	0.317823	1	0.317823
GG	ALDH2	RNA	0.894853	0.605182	1.47865
GG	ALDH2	Protein	0.0723685	0.102923	0.703136
GG	ALDH3A2	RNA	0.547213	0.523278	1.04574
GG	ALDH9A1	RNA	0.657578	0.313081	2.10034
GG	ALDOA	Protein	0.320187	0.22371	1.43126
GG	ALDOC	Protein	1	0.333218	3.00104
GG	DLAT	RNA	0.812969	0.442791	1.83601
GG	DLD	RNA	0.778153	0.289464	2.68826
GG	ENO1	RNA	1.16032	0.250378	4.63427
GG	ENO1	Protein	0.877314	0.0419627	20.907
GG	ENO2	Protein	1	0.137895	7.25187
GG	ENO3	Protein	1.40921	0.0205172	68.6845
GG	GAPDH	RNA	1.23109	0.397614	3.09618
GG	GAPDH	Protein	1.50538	0.674258	2.23265
GG	GCK	RNA	1.20321	1.7533	0.686254
GG	GPI	RNA	1.07536	0.30238	3.55631
GG	GPI	Protein	0.610269	0.0430687	14.1697
GG	HK2	RNA	2.01464	0.613866	3.28188
GG	LDHA	RNA	1.21472	0.248082	4.89644
GG	LDHA	Protein	0.59456	0.0219268	27.1157
GG	LDHAL6B	Protein	1.75045	0.0434092	40.3245
GG	LDHB	RNA	1.00077	0.169453	5.90586
GG	LDHB	Protein	1.24416	0.049518	25.1254
GG	PDHX	RNA	0.818818	0.336841	2.43088
GG	PGAM1	Protein	0.784953	0.0132268	59.3456
GG	PGK1	RNA	1.54274	0.570094	2.70611
GG	PGK1	Protein	0.907371	0.0286616	31.6581
GG	PGM1	Protein	1	0.0840922	11.8917
GG	PGM2	RNA	1.02047	0.3392	3.00847
GG	PKM2	RNA	1.20563	0.578261	2.08493
GG	PKM2	Protein	1.25613	0.00611655	205.366
GG	RWDD2B	RNA	0.952638	0.425876	2.23689
GG	TPI1	Protein	0.0686781	0.130292	0.52711
GG	UEVLD	RNA	0.883127	0.331377	2.66502
OP	ATP12A	RNA	0.289172	0.234881	1.23114
OP	ATP5A1	RNA	0.730014	0.216662	3.36937
OP	ATP5A1	Protein	0.76271	0.167632	4.5499
OP	ATP5B	RNA	0.757931	0.165602	4.57684
OP	ATP5B	Protein	0.612909	0.288434	2.12495
OP	ATP5C1	RNA	0.798946	0.154771	5.16211
OP	ATP5D	RNA	0.780363	0.470631	1.65812
OP	ATP5F1	RNA	0.84126	0.279936	3.00519
OP	ATP5G1	RNA	0.668146	0.532211	1.25542
OP	ATP5G2	RNA	0.949485	0.781856	1.2144
OP	ATP5H	RNA	0.782297	0.275071	2.84398
OP	ATP5I	RNA	0.952615	0.545362	1.74676
OP	ATP5I	Protein	1	11.0361	0.0906116
OP	ATP5J2	RNA	0.928013	0.198224	4.68164
OP	ATP5L	RNA	0.81276	0.206401	3.93778
OP	ATP5O	RNA	0.818727	0.208937	3.91853
OP	ATP5O	Protein	1.92549	1	1.92549
OP	ATP6AP1	RNA	0.819081	0.45376	1.8051
OP	ATP6V0A2	RNA	0.802208	0.630708	1.27192
OP	ATP6V0B	RNA	0.615809	0.332171	1.85389
OP	ATP6V0E1	RNA	0.885847	0.297421	2.97843
OP	ATP6V1A	RNA	0.685725	0.260598	2.63135
OP	ATP6V1B2	RNA	0.973029	0.340457	2.85801
OP	ATP6V1C1	RNA	1.11438	0.272741	4.08584
OP	ATP6V1D	RNA	0.965287	0.270079	3.57409
OP	ATP6V1E1	RNA	0.783831	0.353353	2.21827
OP	ATP6V1H	RNA	0.99681	0.607798	1.64004
OP	COX17	RNA	1.05671	0.530169	1.99316
OP	COX4I1	Protein	1	6.15802	0.16239
OP	COX5A	RNA	0.787095	0.351111	2.24173
OP	COX5A	Protein	1	18.5235	0.0539854
OP	COX6A1	RNA	0.702155	0.360021	1.95032
OP	COX6B1	RNA	0.73206	0.365643	2.00212
OP	COX6C	RNA	1.00703	0.323554	3.1124
OP	COX7A2	RNA	0.815195	0.321293	2.53723
OP	COX7B	RNA	0.972169	0.13403	7.25339
OP	COX8A	RNA	0.822051	0.529832	1.55153
OP	CYC1	RNA	0.699881	0.346244	2.02135
OP	NDUFA12	RNA	0.881348	0.40147	2.1953
OP	NDUFA13	RNA	0.752226	0.64159	1.17244
OP	NDUFA2	RNA	0.678498	0.356194	1.90486
OP	NDUFA4	RNA	0.908238	0.333227	2.72559
OP	NDUFA4	Protein	1	4.47359	0.223534
OP	NDUFA9	RNA	0.809301	0.448964	1.8026
OP	NDUFAB1	RNA	0.804179	0.209555	3.83756
OP	NDUFB10	RNA	0.762105	0.371327	2.05238
OP	NDUFB11	RNA	0.817941	0.750366	1.09006
OP	NDUFB5	RNA	0.934042	0.111318	8.39075
OP	NDUFB9	RNA	0.897133	0.214706	4.17842
OP	NDUFC2	RNA	0.742262	0.176518	4.20502
OP	NDUFS1	RNA	0.712572	0.377135	1.88944
OP	NDUFS2	RNA	0.760494	0.36932	2.05918
OP	NDUFS3	RNA	0.613881	0.253892	2.41788
OP	NDUFS5	RNA	0.697908	0.347836	2.00643
OP	NDUFV1	RNA	0.765986	0.401537	1.90763
OP	NDUFV2	RNA	0.979773	0.564269	1.73636
OP	PPA1	RNA	0.783831	0.175658	4.46226
OP	SDHA	Protein	0.266716	0.0458246	5.82038
OP	SDHB	RNA	0.711615	0.217654	3.26947
OP	SDHD	RNA	0.521233	0.216851	2.40364
OP	UQCR	RNA	0.660388	0.560432	1.17836
OP	UQCRC1	RNA	0.713052	0.409252	1.74233
OP	UQCRC2	RNA	0.704682	0.302613	2.32866
OP	UQCRFS1	RNA	0.68782	0.1611	4.26952
OP	UQCRH	RNA	0.619437	0.219826	2.81785
OP	UQCRQ	RNA	0.812057	0.328023	2.47561
